# Supplementary material for: Substituted Purines as High-Affinity Histamine H3 Receptor Ligands
Source: Pharmaceuticals (Basel). 2022 May 4;15(5):573. doi: 10.3390/ph15050573 (PMC9145483; doi:10.3390/ph15050573)
Supplement: Supplementary file 1 [file pharmaceuticals-15-00573-s001.zip]

Archive with 1 entries (1 files):
- pharmaceuticals-1695547-supplementary.pdf
